# Supplementary material for: The Impact of Dietary Intake of Furocoumarins and Furocoumarin-Rich Foods on the Risk of Cutaneous Melanoma: A Systematic Review
Source: Nutrients. 2025 Apr 8;17(8):1296. doi: 10.3390/nu17081296 (PMC12030158; doi:10.3390/nu17081296)
Supplement: Supplementary file 1 [file nutrients-17-01296-s001.zip]

Archive with 1 entries (1 files):
- nutrients-3528514-supplementary.pdf
